# Supplementary material for: Three-Dimensional Printing of Personalized Carbamazepine Tablets Using Hydrophilic Polymers: An Investigation of Correlation Between Dissolution Kinetics and Printing Parameters
Source: Polymers (Basel). 2025 Aug 1;17(15):2126. doi: 10.3390/polym17152126 (PMC12349063; doi:10.3390/polym17152126)
Supplement: Supplementary file 1 [file polymers-17-02126-s001.zip]

Archive with 1 entries (1 files):
- polymers-3748221-supplementary.pdf
